# Supplementary material for: Influence of Mixed Imide Composition and Thermal Annealing on Ionic Liquid Uptake and Conductivity of Polyimide-Poly(ethylene glycol) Segmented Block Copolymer Membranes
Source: Molecules. 2021 Dec 9;26(24):7450. doi: 10.3390/molecules26247450 (PMC8705581; doi:10.3390/molecules26247450)
Supplement: Supplementary file 1 [file molecules-26-07450-s001.zip]

Archive with 1 entries (1 files):
- molecules-1439567-supplementary.pdf
